# Supplementary material for: Multiplex TaqMan® Quantitative PCR Assays for Host-Tick-Pathogen Studies Using the Guinea Pig-Tick-Rickettsia System
Source: Pathogens. 2022 May 18;11(5):594. doi: 10.3390/pathogens11050594 (PMC9147651; doi:10.3390/pathogens11050594)
Supplement: Supplementary file 1 [file pathogens-11-00594-s001.zip]

Archive with 1 entries (1 files):
- pathogens-1727790-supplementary.pdf
